# Supplementary material for: Water Quality Metrics of Fishponds During the Cold Season, with a Focus on the Potential Risk of Metals and Microplastics
Source: Toxics. 2026 May 8;14(5):403. doi: 10.3390/toxics14050403 (PMC13211391; doi:10.3390/toxics14050403)
Supplement: Supplementary file 1 [file toxics-14-00403-s001.zip]

Archive with 1 entries (1 files):
- toxics-4262917-supplementary.xlsx
