# Supplementary material for: Water Quality Metrics of Fishponds During the Cold Season, with a Focus on the Potential Risk of Metals and Microplastics
Source: Toxics. 2026 May 8;14(5):403. doi: 10.3390/toxics14050403 (PMC13211391; doi:10.3390/toxics14050403)
Supplement: Supplementary file 1 [file toxics-14-00403-s001.zip › toxics-4262917-supplementary.xlsx]

## Sheet: Average_values
Chemical parameters	Measurement units	BP 1					BP2					BP 3					BP 4					BP 5					BP 6					BP 7					BP 8					BP 9					BP 10
		December 2024	January 2025	February 2025	Average value	Standard deviation	December 2024	January 2025	February 2025	Average value	Standard deviation	December 2024	January 2025	February 2025	Average value	Standard deviation	December 2024	January 2025	February 2025	Average value	Standard deviation	December 2024	January 2025	February 2025	Average value	Standard deviation	December 2024	January 2025	February 2025	Average value	Standard deviation	December 2024	January 2025	February 2025	Average value	Standard deviation	December 2024	January 2025	February 2025	Average value	Standard deviation	December 2024	January 2025	February 2025	Average value	Standard deviation	December 2024	January 2025	February 2025
pH		6.24	6.02	6.88	6.38	0.446766	7.27	6.55	6.64	6.82	0.392301	7.02	6.49	6.64	6.71667	0.273191	6.6	6.75	6.82	6.72333	0.112398	6.6	6.84	6.75	6.73	0.121244	8.17	7.22	7.18	7.52333	0.560387	7.95	7.07	7.28	7.43333	0.459601	8.29	7.15	7.19	7.54333	0.646942	8.4	7.15	7.24	7.59667	0.697161	7.48	6.66	6.75
Alkalinity	mg/L	2.7	3.1	3.07	2.95667	0.222785	2.15	3.02	3.065	2.745	0.515776	1.9	3.04	3.09	2.67667	0.673078	2.75	3.05	2.97	2.92333	0.155349	2.4	3.03	2.89	2.77333	0.330807	2.15	3.05	2.98	2.72667	0.500633	2.65	3.09	3.01	2.91667	0.234379	2.5	3.055	3.01	2.855	0.308261	2.45	3.045	2.98	2.825	0.326382	2	3.175	3.015
Bicarbonate	mg/L	164.7	189.1	187.25	180.35	13.5848	131.15	184.2	186.95	167.433	31.4524	115.9	185.7	188.5	163.367	41.1312	167.75	186.05	182.35	178.717	9.67592	146.4	184.8	176.25	169.15	20.1605	131.15	186.05	180.05	165.75	30.1143	161.65	188.5	184.8	178.317	14.5518	152.5	186.35	184.8	174.55	19.1116	149.45	185.75	182.45	172.55	20.0731	122	193.7	184.5
Calcium	mg/L	22.6	27.7	24.6	24.9667	2.5697	20.7	25.5	23.5	23.2333	2.41109	21	25.9	23.7	23.5333	2.45425	18.8	21.9	21.96	20.8867	1.80736	20.9	22.2	21.94	21.68	0.687895	19.6	22.25	20.85	20.9	1.32571	22.4	22.2	20.65	21.75	0.957862	22.3	22.5	21.45	22.0833	0.557524	21.4	22.4	21.7	21.8333	0.51316	20.35	24.2	22
Magnesium	mg/L	8.025	9.36	7.17	8.185	1.10373	7.315	7.24	7.49	7.34833	0.12829	7.9	7.165	7.775	7.61333	0.393266	10.94	8.51	8.63	9.36	1.36963	9	8.51	8.515	8.675	0.281469	6.37	7.22	7.59	7.06	0.62554	6.085	7.17	7.655	6.97	0.803881	7.835	7.515	7.65	7.66667	0.16065	7.17	7.73	7.62	7.50667	0.296704	6.32	7.27	8.505
Ca_Mg_ratio	mg/L	3.215	2.985	3.555	3.25167	0.286764	3.175	3.545	3.16	3.29333	0.218079	2.81	3.625	3.05	3.16167	0.418818	1.79	2.575	2.545	2.30333	0.444813	2.33	2.61	2.57	2.50333	0.151438	3.17	3.075	2.75	2.99833	0.220246	3.695	3.095	2.7	3.16333	0.501007	2.975	3	2.81	2.92833	0.103239	3.185	2.91	2.855	2.98333	0.1768	3.39	3.33	2.6
Organic_matter	mg/L	26.435	15.065	15.635	19.045	6.40627	20.03	10.845	13.17	14.6817	4.77545	19.95	10.43	12.885	14.4217	4.94253	14.39	8.895	12.435	11.9067	2.78534	18.57	8.97	12.35	13.2967	4.86951	17.5	9.05	11.73	12.76	4.31814	14.51	9.13	11.905	11.8483	2.69045	22.705	9.2	11.915	14.6067	7.14353	23.05	9.15	12	14.7333	7.34206	22.545	14.355	14.655
Nitrates	mg/L	0.067	0.0705	0.071	0.0695	0.00217945	0.066	0.053	0.0575	0.0588333	0.00660177	0.0745	0.056	0.0385	0.0563333	0.0180023	0.042	0.059	0.042	0.0476667	0.00981495	0.042	0.0605	0.0325	0.045	0.014239	0.057	0.3365	0.0565	0.15	0.161514	0.076	0.049	0.056	0.0603333	0.0140119	0.0545	0.0505	0.056	0.0536667	0.00284312	0.0455	0.049	0.056	0.0501667	0.00534634	0.0505	0.068	0.069
Nitrites	mg/L	0.0355	0.0385	0.0645	0.0461667	0.0159478	0.0375	0.028	0.2205	0.0953333	0.108502	0.039	0.027	0.035	0.0336667	0.0061101	0.03	0.0315	0.0325	0.0313333	0.00125831	0.029	0.029	0.0275	0.0285	0.000866025	0.0275	0.0245	0.0515	0.0345	0.0147986	0.03	0.021	0.051	0.034	0.0153948	0.026	0.025	0.0525	0.0345	0.0155965	0.0275	0.022	0.05	0.0331667	0.0148352	0.0345	0.031	0.066
Phosphates	mg/L	0.1465	0.0915	0.086	0.108	0.0334552	0.1765	0.078	0.081	0.111833	0.0560231	0.194	0.0735	0.0765	0.114667	0.0687211	0.187	0.069	0.0765	0.110833	0.0660688	0.181	0.069	0.0765	0.108833	0.0626106	0.1095	0.068	0.835	0.3375	0.431347	0.1195	0.0665	0.083	0.0896667	0.0271216	0.12	0.067	0.084	0.0903333	0.0270617	0.115	0.0665	0.083	0.0881667	0.0246593	0.2745	0.088	0.085
Ammonium	mg/L	0.625	0.465	0.495	0.528333	0.085049	0.135	0.395	0.4	0.31	0.151575	0.405	0.375	0.37	0.383333	0.0189297	0.06	0.39	0.375	0.275	0.186346	0.085	0.395	0.36	0.28	0.169779	0.05	0.37	0.42	0.28	0.200749	0.07	0.36	0.43	0.286667	0.190875	0.115	0.375	0.445	0.311667	0.173877	0.115	0.355	0.43	0.3	0.164545	0.335	0.4	0.47
Total_hardness	°dH	5.54	6.02	5.09	5.55	0.465081	4.625	5.235	5.12	4.99333	0.324127	4.755	5.28	5.14	5.05833	0.271861	5.26	5.01	5.06	5.11	0.132288	5.2	5.055	5.045	5.1	0.0867468	4.1	4.69	4.695	4.495	0.342089	4.195	4.79	4.69	4.55833	0.318604	3.975	4.72	4.705	4.46667	0.425862	3.88	4.725	4.72	4.44167	0.486424	4.475	5.095	5.05
Resistivity	Ω/cm	3.59	3.485	3.175	3.41667	0.215774	3.815	3.795	3.115	3.575	0.398497	3.73	3.41	3.07	3.40333	0.330051	4.13	3.345	3.12	3.53167	0.530244	4.11	3.75	3.16	3.67333	0.479618	3.595	3.35	3.035	3.32667	0.280728	3.665	3.39	2.99	3.34833	0.339424	3.78	3.485	2.965	3.41	0.412644	3.745	3.53	3.02	3.43167	0.372369	3.835	3.455	3.005
Dissolved_oxygen	mg/L	9.885	10.48	10.205	10.19	0.297783	10.14	10.755	10.79	10.5617	0.365593	9.18	10.49	11.075	10.2483	0.970339	9.53	10.355	10.87	10.2517	0.67595	9.995	10.38	10.38	10.2517	0.22228	9.39	10.305	10.52	10.0717	0.600049	9.605	9.85	10.735	10.0633	0.59444	10.145	10.48	11.025	10.55	0.444157	10.27	10.665	11.71	10.8817	0.744049	10.225	10.48	10.56
Conductivity	µS/cm	278.5	289.5	326.5	298.167	25.1462	262.5	283.5	325.5	290.5	32.078	269	286	325	293.333	28.7112	243.5	301	323	289.167	41.0498	243	275	326	281.333	41.8609	278.5	300.5	339.5	306.167	30.8923	273.5	286.5	332.5	297.5	31	264.5	283.5	333	293.667	35.3636	266.5	286.5	329.5	294.167	32.1921	262	282.5	329.5
Salinity	‰	0.095	0.085	0.1	0.0933333	0.00763763	0.08	0.085	0.08	0.0816667	0.00288675	0.085	0.095	0.085	0.0883333	0.0057735	0.095	0.08	0.075	0.0833333	0.0104083	0.095	0.085	0.08	0.0866667	0.00763763	0.1	0.09	0.065	0.085	0.0180278	0.1	0.055	0.01	0.055	0.045	0.1	0.1	0.055	0.085	0.0259808	0.1	0.09	0.06	0.0833333	0.0208167	0.1	0.1	0.05
Turbidity	FNU	6.675	5.51	1.51	4.565	2.70907	7.205	4.73	1.835	4.59	2.68774	7.625	4.365	1.845	4.61167	2.89788	15.375	7.24	2.01	8.20833	6.73491	8.595	5.67	1.935	5.4	3.3382	21.43	12.11	3.96	12.5	8.74153	7.92	3.8	1.83	4.51667	3.10761	4.27	2.185	1.825	2.76	1.32003	5.67	3	1.16	3.27667	2.26769	14.7	3.755	1.755
Free_chlorine	mg/L	0.19	0.1	0.04	0.11	0.0754983	0.19	0.115	0.04	0.115	0.075	0.195	0.105	0.075	0.125	0.06245	0.345	0.14	0.075	0.186667	0.14092	0.22	0.105	0.075	0.133333	0.0765398	0.315	0.1	0.055	0.156667	0.138954	0.225	0.08	0.035	0.113333	0.0992891	0.195	0.23	0.01	0.145	0.118216	0.205	0.105	0.06	0.123333	0.0742181	0.25	0.065	0.005
Total_chlorine	mg/L	0.25	0.16	0.09	0.166667	0.0802081	0.25	0.145	0.095	0.163333	0.0791096	0.255	0.145	0.095	0.165	0.0818535	0.405	0.175	0.1	0.226667	0.158929	0.28	0.14	0.1	0.173333	0.0945163	0.355	0.105	0.06	0.173333	0.158929	0.285	0.125	0.065	0.158333	0.113725	0.285	0.28	0.015	0.193333	0.154461	0.295	0.115	0.075	0.161667	0.117189	0.27	0.08	0.005
Cr	μg/L	1.75242	0.649468	1.04509	1.14899	0.558768	1.06447	0.880378	1.07819	1.00768	0.110458	1.06123	0.840008	0.945776	0.949006	0.110648	1.55216	0.730205	0.933665	1.07201	0.428087	1.9971	0.749581	0.946584	1.23109	0.670658	1.10484	0.800447	0.940931	0.948738	0.152344	2.92099	0.664808	1.15813	1.58131	1.18613	1.06931	0.71325	0.909443	0.897334	0.178338	1.93007	0.7407	1.06123	1.244	0.615389	1.02086	0.736664	1.02894
Fe	μg/L	1.36445	1.0058	7.35178	3.24068	3.56483	1.03203	5.35271	9.15766	5.1808	4.06554	1.02655	0.833043	6.48588	2.78182	3.20927	1.20195	3.42211	5.64478	3.42294	2.22141	2.55205	3.37934	6.60467	4.17869	2.1413	1.04214	3.78328	5.68298	3.5028	2.3331	2.3439	1.84678	8.2962	4.16229	3.58868	0.994829	0.859464	6.41092	2.75507	3.16678	2.26455	3.34073	8.297	4.63409	3.21748	0.971705	3.11493	7.59753
Ni	μg/L	0.644254	0.555538	1.07632	0.758705	0.278619	0.59932	0.917319	1.20537	0.907337	0.30315	0.598168	0.597016	0.925385	0.706856	0.189252	0.656928	0.749101	0.891971	0.766	0.118429	0.698405	0.720297	0.973777	0.797493	0.153058	0.602776	0.774448	0.962255	0.779826	0.1798	0.747948	0.64771	1.36324	0.919632	0.387429	0.598167	0.546321	1.01295	0.719147	0.25576	0.714535	0.783666	1.10628	0.868161	0.209095	0.579733	0.709927	1.04061
Co	μg/L	0.0336479	0.0186495	0.0358977	0.0293984	0.00937655	0.023149	0.0366476	0.0561458	0.0386475	0.016589	0.0216492	0.0283985	0.0396474	0.0298983	0.00909236	0.0351478	0.0283985	0.0471466	0.0368976	0.00949579	0.032898	0.0358977	0.0343979	0.0343979	0.00149984	0.0291484	0.0343979	0.0418972	0.0351478	0.00640738	0.0336479	0.0253988	0.0666448	0.0418972	0.0218254	0.023149	0.023149	0.0403973	0.0288984	0.00995829	0.0396474	0.0373976	0.0381475	0.0383975	0.00114554	0.0268987	0.0388974	0.0426471
Cu	μg/L	0.417713	0.218802	0.895101	0.510539	0.347574	0.258584	0.914992	1.01445	0.729341	0.410709	0.238693	0.258584	0.954774	0.484017	0.407809	0.517169	0.616624	0.815535	0.649776	0.151921	0.397822	0.517169	1.01445	0.643146	0.327047	0.278476	0.676298	0.974666	0.643147	0.349277	0.417713	0.338148	1.3526	0.702821	0.564131	0.278475	0.35804	0.875212	0.503909	0.324009	0.437604	0.596734	1.25314	0.762493	0.432299	0.338149	0.437605	1.17358
Zn	μg/L	1.01256	0.467402	0.494802	0.658256	0.307145	0.822688	0.586253	0.588461	0.665801	0.135873	0.810639	0.733705	0.499445	0.681263	0.16209	0.898891	0.651955	0.440889	0.663912	0.229235	0.825573	0.515231	0.520813	0.620539	0.177587	0.791705	0.411664	0.42225	0.541873	0.216426	0.974644	0.516848	0.728004	0.739832	0.229127	0.929787	0.696254	0.480807	0.702283	0.224551	0.725621	0.391234	0.615357	0.577404	0.170393	0.877576	0.435709	0.527401
Cd	μg/L	0.0310893	0.00613363	0.0245345	0.0205858	0.012938	0.0153737	0.0118461	0.0223496	0.0165232	0.00534524	0.0105035	0.0140311	0.0294049	0.0179798	0.0100504	0.0197436	0.0122673	0.016216	0.0160756	0.00374013	0.0302471	0.0254561	0.0184009	0.0247014	0.00595905	0.0193225	0.0122673	0.018822	0.0168039	0.00393681	0.0236923	0.00966122	0.0315104	0.0216213	0.0110708	0.011425	0.0144522	0.0105035	0.0121269	0.00206581	0.0499906	0.0192431	0.027641	0.0322916	0.0158925	0.0118461	0.0175587	0.0149526
Pb	μg/L	0.119187	0.0442334	0.0634835	0.0756348	0.0389265	0.0673746	0.0643027	0.0731087	0.068262	0.00446957	0.0638931	0.0544729	0.0520154	0.0567938	0.00626976	0.105671	0.0626646	0.0554968	0.0746108	0.0271366	0.159329	0.0479198	0.0624596	0.0899026	0.0605625	0.0798668	0.0495579	0.055292	0.0615723	0.0161009	0.164448	0.0489436	0.0796624	0.0976848	0.0598243	0.0626644	0.044643	0.0618453	0.0563842	0.0101765	0.141306	0.0380899	0.0667602	0.082052	0.0532801	0.0608214	0.0403425	0.0546777
[truncated: 54 more columns]

## Sheet: Temperatures_water&air
Day	December 2024								January 2025								February 2025
	Water				Air				Water				Air				Water				Air
	8:00 AM	12:00 PM	4:00 PM	Average value	8:00 AM	12:00 PM	4:00 PM	Average value	8:00 AM	12:00 PM	4:00 PM	Average value	8:00 AM	12:00 PM	4:00 PM	Average value	8:00 AM	12:00 PM	4:00 PM	Average value	8:00 AM	12:00 PM	4:00 PM	Average value
1	6	6.5	7	6.5	3	4	5	4	3.3	3.8	4.3	3.8	0	7.1	10.4	5.83333	6	6.4	6.5	6.3	3	7	9	6.33333
2	5.4	6.8	6.8	6.33333	3	5	5	4.33333	4.2	4.7	5.2	4.7	1.5	8.2	11.5	7.06667	6	6.4	6.4	6.26667	3	5	8.4	5.46667
3	5.5	6	6.5	6	3	6	5	4.66667	4.8	5	5.5	5.1	-1.5	5.9	7.8	4.06667	5.5	5.8	6.1	5.8	3	5	8	5.33333
4	5.8	6.3	6.5	6.2	4	5	5	4.66667	4.6	5.1	5.6	5.1	-2	5.7	6.8	3.5	4.8	4.8	4.9	4.83333	-4	4.5	4.6	1.7
5	6	6.5	6.5	6.33333	1	3	4	2.66667	5.2	5.4	5.4	5.33333	-3	3.6	5.1	1.9	4.5	4.5	4.5	4.5	-3.5	3	4.5	1.33333
6	6	6.2	6.2	6.13333	1	2	2	1.66667	4.8	5.2	5.2	5.06667	0	6.2	8.5	4.9	4	4	4	4	-3	2	3	0.666667
7	5.5	5.7	5.7	5.63333	5	6	5	5.33333	5	5.5	5.7	5.4	1	10.7	14.9	8.86667	3.7	3.8	3.8	3.76667	-5	2.5	4	0.5
8	5.2	5.7	5.7	5.53333	4	6	6	5.33333	5.4	5.9	6.2	5.83333	1	14	15.4	10.1333	3.5	3.5	3.5	3.5	-6	-3	-2	-3.66667
9	5.4	5.9	6.4	5.9	7	8	9	8	5.8	6.2	6.4	6.13333	2.2	12.2	15.3	9.9	3	3	3	3	-7	1.5	2	-1.16667
10	6	6.4	6.4	6.26667	5	4	4	4.33333	5.8	6.2	6.3	6.1	2.2	13.5	15	10.2333	2.7	2.7	2.7	2.7	-9	-1	1.5	-2.83333
11	6	6.3	6.3	6.2	4	6	6	5.33333	5.6	5.8	5.8	5.73333	-1.5	5.5	6.1	3.36667	2.5	2.5	2.5	2.5	-7.5	-1	2	-2.16667
12	6	6.2	6.2	6.13333	2	7	8	5.66667	5.2	5.3	5.3	5.26667	-3	2.9	3.8	1.23333	2.3	2.3	2.3	2.3	-7	-4	-3	-4.66667
13	5.7	5.9	5.9	5.83333	-1	5	4	2.66667	4.7	4.9	4.9	4.83333	-3.9	5	4	1.7	2	2.2	2.3	2.16667	-9	5	7	1
14	5.5	5.7	5.7	5.63333	-2	4	4	2	4.5	4.5	4.5	4.5	-1	1	1.2	0.4	2.3	2.8	3	2.7	0	9.5	12	7.16667
15	5.3	5.5	5.5	5.43333	1	6	8	5	4	4	4	4	-4.5	1.4	1.6	-0.5	2.7	2.7	2.8	2.73333	-3	2.5	4	1.16667
16	5.2	5.4	5.5	5.36667	-1	6	8	4.33333	3	3	3	3	-6.5	2.7	2.9	-0.3	2.5	2.5	2.5	2.5	-4	-3	-2	-3
17	5.2	5.4	5.5	5.36667	4	13	15	10.6667	2.7	2.8	2.8	2.76667	-1	3.8	5.7	2.83333	2	2	2	2	-4	-2.2	-2	-2.73333
18	5	5.3	5.3	5.2	2	11	9	7.33333	2.5	2.9	2.9	2.76667	-1.5	4.5	6.1	3.03333	1.8	1.8	1.8	1.8	-4	-3.5	-3	-3.5
19	5	5.4	5.4	5.26667	1	9	11	7	2.6	2.9	2.9	2.8	-2	6.5	8.7	4.4	1.5	1.5	1.5	1.5	-7	-2	0	-3
20	5.1	5.4	5.4	5.3	0	10	8	6	2.5	3	3.3	2.93333	-3.7	7	9.5	4.26667	1.5	1.5	1.5	1.5	-6	1	2	-1
21	5.1	5.3	5.3	5.23333	6	6	7	6.33333	2.9	3.2	3.2	3.1	1.1	6	5.8	4.3	1.5	1.5	1.5	1.5	-9	0	1	-2.66667
22	5	5.2	5.2	5.13333	2	3	4	3	2.9	3.3	3.4	3.2	3.2	6.5	8.7	6.13333	1.5	1.5	1.5	1.5	-10	-3	-2	-5
23	4.9	5.1	5.1	5.03333	-1	0	2	0.333333	3.1	3.6	3.9	3.53333	0	8	10.7	6.23333	1.5	1.5	1.5	1.5	-9	-2	-1	-4
24	4.8	5.2	5.2	5.06667	6	7	8	7	3.5	3.9	4.1	3.83333	2.1	8.7	12.5	7.76667	1.5	3	3.5	2.66667	-9	10	12	4.33333
25	4.8	5	5	4.93333	6	6	5	5.66667	3.7	4.1	4.2	4	0	7.2	8.9	5.36667	3.4	4.1	4.8	4.1	-6	6	8.5	2.83333
26	3.9	4.1	4.1	4.03333	3	2	3	2.66667	3.9	4.2	4.5	4.2	0	8.1	11.7	6.6	4.3	4.8	5.3	4.8	-5.5	8.2	10	4.23333
27	3.6	3.6	3.6	3.6	0	2	2	1.33333	4.2	4.7	5	4.63333	2.7	11.4	14	9.36667	5	5.5	6	5.5	-3.5	8.5	10.3	5.1
28	3.4	3.4	3.4	3.4	2	3	3	2.66667	4.7	5.2	5.7	5.2	2	11.7	16.2	9.96667	5.4	6	6.5	5.96667	4	6	7.5	5.83333
29	3.1	3.2	3.2	3.16667	2	4	4	3.33333	5.4	5.9	6.2	5.83333	3	15.8	17.2	12
30	3	3	3	3	1	2	3	2	5.8	6.3	6.5	6.2	5.2	14.2	15.5	11.6333
31	3	3	3	3	-1	0	2	0.333333	6	6.3	6.4	6.23333	5.3	7.1	9	7.13333
Average	5.0129	5.30968	5.37097	5.23118	2.32258	5.19355	5.6129	4.37634	4.26774	4.60645	4.78387	4.55269	-0.083871	7.4871	9.37097	5.5914	3.175	3.37857	3.50714	3.35357	-4.57143	2.23214	3.79643	0.485714
Standard deviation	0.928347	1.07714	1.13143	1.03841	2.39982	2.98239	2.95158	2.3361	1.12587	1.14889	1.1953	1.14916	2.77574	3.84688	4.57946	3.51759	1.50102	1.60517	1.71376	1.59382	4.01782	4.32615	4.77745	3.80945
Minimum value	3	3	3	3	-2	0	2	0.333333	2.5	2.8	2.8	2.76667	-6.5	1	1.2	-0.5	1.5	1.5	1.5	1.5	-10	-4	-3	-5
Maximum value	6	6.8	7	6.5	7	13	15	10.6667	6	6.3	6.5	6.23333	5.3	15.8	17.2	12	6	6.4	6.5	6.3	4	10	12	7.16667

## Sheet: Figure S1
	BP1_Dec	BP1_Jan	BP1_Feb	BP2_Dec	BP2_Jan	BP2_Feb	BP3_Dec	BP3_Jan	BP3_Feb	BP4_Dec	BP4_Jan	BP4_Feb	BP5_Dec	BP5_Jan	BP5_Feb	BP6_Dec	BP6_Jan	BP6_Feb	BP7_Dec	BP7_Jan	BP7_Feb	BP8_Dec	BP8_Jan	BP8_Feb	BP9_Dec	BP9_Jan	BP9_Feb	BP10_Dec	BP10_Jan	BP10_Feb	BP11_Dec	BP11_Jan	BP11_Feb	BP12_Dec	BP12_Jan	BP12_Feb	BP13_Dec	BP13_Jan	BP13_Feb	BP14_Dec	BP14_Jan	BP14_Feb	BP15_Dec	BP15_Jan	BP15_Feb	BP16_Dec	BP16_Jan	BP16_Feb	BP17_Dec
BP1_Dec	1	0.99804	0.998789	0.997137	0.997558	0.998404	0.991078	0.997588	0.998573	0.996114	0.998055	0.998387	0.9997	0.996525	0.99777	0.993449	0.997917	0.997316	0.999229	0.997082	0.99791	0.999824	0.997088	0.998034	0.999624	0.99737	0.997897	0.994147	0.996606	0.998443	0.994331	0.997511	0.998717	0.997657	0.998791	0.996757	0.999098	0.998885	0.996704	0.9969	0.998902	0.997216	0.999302	0.998906	0.996837	0.99554	0.998887	0.995947	0.997674
BP1_Jan	0.99804	1	0.997793	0.992233	0.999789	0.997669	0.983433	0.999874	0.99809	0.998767	0.999267	0.997321	0.998837	0.999624	0.995807	0.987581	0.99909	0.99498	0.998673	0.99969	0.996529	0.997681	0.999699	0.99665	0.996777	0.999667	0.996467	0.987375	0.999614	0.996974	0.988007	0.99979	0.997743	0.993733	0.998204	0.993683	0.999484	0.998221	0.993584	0.992314	0.998965	0.994624	0.998053	0.999077	0.99409	0.990358	0.998725	0.992618	0.993846
BP1_Feb	0.998789	0.997793	1	0.99736	0.998155	0.999956	0.99202	0.997991	0.999947	0.994805	0.999029	0.999897	0.998963	0.996949	0.999594	0.993797	0.998691	0.999253	0.999539	0.997675	0.999776	0.999148	0.997674	0.999796	0.999099	0.998165	0.999782	0.99395	0.99637	0.999902	0.994415	0.997518	0.999971	0.998461	0.999821	0.998814	0.998968	0.999812	0.998793	0.997572	0.999625	0.999211	0.999634	0.999594	0.999041	0.996578	0.9997	0.998396	0.998314
BP2_Dec	0.997137	0.992233	0.99736	1	0.992105	0.99702	0.998258	0.992155	0.996873	0.988569	0.994415	0.997593	0.996561	0.98995	0.998381	0.998471	0.994299	0.998594	0.996936	0.991202	0.997646	0.997961	0.991232	0.99782	0.998689	0.992016	0.997763	0.999157	0.989063	0.99783	0.999197	0.991171	0.997395	0.999748	0.997102	0.998909	0.995088	0.997323	0.998898	0.999912	0.996241	0.998677	0.997904	0.996078	0.998596	0.999708	0.996617	0.998604	0.999803
BP2_Jan	0.997558	0.999789	0.998155	0.992105	1	0.998186	0.983415	0.999905	0.998496	0.998412	0.999559	0.997738	0.998543	0.999779	0.996313	0.987619	0.999386	0.995534	0.99874	0.999857	0.997138	0.997328	0.99982	0.997176	0.996528	0.99991	0.997068	0.987164	0.999561	0.997414	0.987901	0.999856	0.998077	0.993796	0.998391	0.994243	0.999371	0.998397	0.99417	0.992316	0.999086	0.995184	0.998031	0.999185	0.994783	0.99045	0.998864	0.993403	0.993865
BP2_Feb	0.998404	0.997669	0.999956	0.99702	0.998186	1	0.991637	0.997955	0.999962	0.994769	0.999109	0.999913	0.998738	0.997029	0.999609	0.993574	0.998778	0.99928	0.999416	0.997715	0.999847	0.998786	0.997691	0.999833	0.998755	0.998225	0.999842	0.993544	0.996321	0.999903	0.994086	0.99751	0.999942	0.998233	0.999729	0.998803	0.998857	0.999725	0.998789	0.99729	0.999542	0.999218	0.999478	0.999509	0.999075	0.996352	0.999618	0.998464	0.998091
BP3_Dec	0.991078	0.983433	0.99202	0.998258	0.983415	0.991637	1	0.983471	0.991222	0.978359	0.987086	0.992653	0.990038	0.98031	0.994566	0.998241	0.986951	0.995255	0.990852	0.98212	0.993099	0.992548	0.982167	0.993306	0.99401	0.983343	0.993309	0.999177	0.978845	0.993111	0.999015	0.981883	0.99212	0.997305	0.991479	0.996345	0.987732	0.991775	0.996366	0.998237	0.989824	0.995549	0.992604	0.989531	0.995707	0.99891	0.990499	0.996427	0.997356
BP3_Jan	0.997588	0.999874	0.997991	0.992155	0.999905	0.997955	0.983471	1	0.998363	0.998446	0.999532	0.997629	0.998523	0.999752	0.996169	0.987652	0.99934	0.995425	0.998753	0.999895	0.996931	0.997381	0.999902	0.997041	0.996518	0.999888	0.996863	0.987202	0.999545	0.997232	0.987939	0.99977	0.997959	0.993847	0.998465	0.994103	0.999432	0.998453	0.993996	0.992381	0.999159	0.995033	0.998093	0.999252	0.994519	0.990505	0.998943	0.993077	0.993923
BP3_Feb	0.998573	0.99809	0.999947	0.996873	0.998496	0.999962	0.991222	0.998363	1	0.995311	0.999352	0.999912	0.99894	0.997457	0.999499	0.993323	0.999018	0.99915	0.999576	0.998119	0.999756	0.998919	0.998119	0.99978	0.998796	0.998569	0.999747	0.993268	0.996787	0.999842	0.993827	0.99787	0.999958	0.998126	0.999868	0.998591	0.999149	0.999858	0.998559	0.997134	0.999752	0.999046	0.999608	0.999727	0.998822	0.99613	0.999808	0.998124	0.998
BP4_Dec	0.996114	0.998767	0.994805	0.988569	0.998412	0.994769	0.978359	0.998446	0.995311	1	0.997845	0.994367	0.997434	0.998994	0.992361	0.98507	0.998144	0.991581	0.996747	0.998589	0.993435	0.995176	0.998399	0.993507	0.994168	0.998296	0.9932	0.983973	0.998924	0.99392	0.98485	0.999061	0.994813	0.990075	0.995408	0.989712	0.998247	0.995574	0.98952	0.988546	0.996694	0.990848	0.99578	0.996813	0.990106	0.986387	0.996318	0.98846	0.990503
BP4_Jan	0.998055	0.999267	0.999029	0.994415	0.999559	0.999109	0.987086	0.999532	0.999352	0.997845	1	0.998961	0.99898	0.999186	0.997965	0.991026	0.999888	0.997511	0.999456	0.999487	0.998554	0.998047	0.999417	0.9986	0.99758	0.999654	0.998452	0.990292	0.998529	0.99867	0.991094	0.999279	0.999074	0.995966	0.999315	0.996407	0.999709	0.999347	0.996297	0.99473	0.999696	0.997121	0.999095	0.999714	0.996692	0.993353	0.999603	0.995643	0.996046
BP4_Feb	0.998387	0.997321	0.999897	0.997593	0.997738	0.999913	0.992653	0.997629	0.999912	0.994367	0.998961	1	0.998676	0.996569	0.999812	0.994395	0.998613	0.999584	0.999392	0.997349	0.999927	0.99887	0.997355	0.999957	0.998899	0.997877	0.999922	0.994346	0.995738	0.999962	0.994889	0.997016	0.999959	0.998736	0.999803	0.999162	0.998752	0.999801	0.999129	0.997863	0.999516	0.999502	0.999608	0.999459	0.999282	0.99709	0.999638	0.998748	0.998592
BP5_Dec	0.9997	0.998837	0.998963	0.996561	0.998543	0.998738	0.990038	0.998523	0.99894	0.997434	0.99898	0.998676	1	0.997756	0.997906	0.993257	0.998956	0.99743	0.999647	0.998103	0.998161	0.99956	0.998064	0.998269	0.999276	0.998355	0.998132	0.993383	0.99754	0.998597	0.993759	0.998437	0.998929	0.997245	0.99903	0.996643	0.999622	0.999188	0.996581	0.996412	0.999332	0.997191	0.999525	0.999353	0.996813	0.995036	0.999282	0.995869	0.997414
BP5_Jan	0.996525	0.999624	0.996949	0.98995	0.999779	0.997029	0.98031	0.999752	0.997457	0.998994	0.999186	0.996569	0.997756	1	0.994814	0.985343	0.999041	0.993977	0.997853	0.999909	0.995852	0.996112	0.999854	0.99589	0.995109	0.999813	0.995714	0.984578	0.999788	0.99613	0.985465	0.999858	0.99694	0.991916	0.997401	0.992394	0.998952	0.99738	0.992277	0.990181	0.998322	0.993486	0.996971	0.99844	0.992915	0.988185	0.998023	0.991372	0.991997
BP5_Feb	0.99777	0.995807	0.999594	0.998381	0.996313	0.999609	0.994566	0.996169	0.999499	0.992361	0.997965	0.999812	0.997906	0.994814	1	0.99565	0.997606	0.999922	0.998791	0.995776	0.999894	0.998466	0.99578	0.99992	0.998747	0.996449	0.999919	0.995684	0.993795	0.999862	0.996163	0.995387	0.999663	0.999314	0.999362	0.999761	0.997716	0.999379	0.999743	0.998681	0.998807	0.999919	0.999247	0.998708	0.999803	0.99819	0.999026	0.999509	0.999156
BP6_Dec	0.993449	0.987581	0.993797	0.998471	0.987619	0.993574	0.998241	0.987652	0.993323	0.98507	0.991026	0.994395	0.993257	0.985343	0.99565	1	0.991578	0.996414	0.993966	0.986616	0.994677	0.994306	0.986396	0.994851	0.995581	0.987456	0.994702	0.999514	0.983727	0.994632	0.999759	0.986685	0.99386	0.997699	0.993596	0.996706	0.991518	0.994087	0.996597	0.998574	0.992656	0.996193	0.995113	0.992377	0.996191	0.998782	0.993144	0.996557	0.998237
BP6_Jan	0.997917	0.99909	0.998691	0.994299	0.999386	0.998778	0.986951	0.99934	0.999018	0.998144	0.999888	0.998613	0.998956	0.999041	0.997606	0.991578	1	0.997235	0.999424	0.999274	0.998209	0.997816	0.999127	0.998256	0.997418	0.999396	0.998082	0.990556	0.998324	0.998313	0.991397	0.999194	0.998699	0.995708	0.998996	0.996042	0.999622	0.999114	0.995907	0.994626	0.999473	0.996745	0.998991	0.999479	0.996336	0.993197	0.999369	0.99528	0.995947
BP6_Feb	0.997316	0.99498	0.999253	0.998594	0.995534	0.99928	0.995255	0.995425	0.99915	0.991581	0.997511	0.999584	0.99743	0.993977	0.999922	0.996414	0.997235	1	0.998474	0.995029	0.999744	0.998079	0.995004	0.999778	0.998499	0.995723	0.999753	0.996281	0.992802	0.99964	0.996792	0.994576	0.999346	0.999454	0.999067	0.999876	0.997223	0.999109	0.999837	0.998947	0.998417	0.99995	0.999022	0.998283	0.999829	0.9986	0.99868	0.999638	0.999331
BP7_Dec	0.999229	0.998673	0.999539	0.996936	0.99874	0.999416	0.990852	0.998753	0.999576	0.996747	0.999456	0.999392	0.999647	0.997853	0.998791	0.993966	0.999424	0.998474	1	0.998389	0.999048	0.999358	0.998341	0.999145	0.999189	0.998677	0.999012	0.993743	0.997344	0.999261	0.994258	0.998382	0.999504	0.997859	0.999688	0.997722	0.999626	0.999791	0.997636	0.997056	0.999821	0.998205	0.999845	0.999803	0.997893	0.9958	0.999824	0.99702	0.997971
BP7_Jan	0.997082	0.99969	0.997675	0.991202	0.999857	0.997715	0.98212	0.999895	0.998119	0.998589	0.999487	0.997349	0.998103	0.999909	0.995776	0.986616	0.999274	0.995029	0.998389	1	0.996702	0.996812	0.999978	0.99676	0.995908	0.999956	0.99658	0.985992	0.999664	0.996941	0.986833	0.999828	0.997676	0.993131	0.998152	0.993592	0.999265	0.998092	0.993472	0.991473	0.99889	0.994591	0.997643	0.998982	0.994027	0.989599	0.998645	0.992572	0.993132
BP7_Feb	0.99791	0.996529	0.999776	0.997646	0.997138	0.999847	0.993099	0.996931	0.999756	0.993435	0.998554	0.999927	0.998161	0.995852	0.999894	0.994677	0.998209	0.999744	0.999048	0.996702	1	0.998473	0.996677	0.999983	0.99864	0.997301	0.999986	0.994575	0.994911	0.99995	0.995135	0.996346	0.999827	0.9988	0.999548	0.999411	0.998219	0.999539	0.999389	0.997968	0.99914	0.999692	0.999309	0.99906	0.999554	0.997324	0.999298	0.999141	0.998614
BP8_Dec	0.999824	0.997681	0.999148	0.997961	0.997328	0.998786	0.992548	0.997381	0.998919	0.995176	0.998047	0.99887	0.99956	0.996112	0.998466	0.994306	0.997816	0.998079	0.999358	0.996812	0.998473	1	0.996874	0.998615	0.999888	0.99721	0.99851	0.995055	0.996005	0.998915	0.995221	0.997024	0.999106	0.998441	0.999137	0.997671	0.998873	0.999219	0.99764	0.997742	0.999067	0.998035	0.999526	0.999057	0.997706	0.996567	0.999121	0.996942	0.998392
BP8_Jan	0.997088	0.999699	0.997674	0.991232	0.99982	0.997691	0.982167	0.999902	0.998119	0.998399	0.999417	0.997355	0.998064	0.999854	0.99578	0.986396	0.999127	0.995004	0.998341	0.999978	0.996677	0.996874	1	0.996756	0.995933	0.999946	0.996577	0.985907	0.999645	0.996934	0.986715	0.999748	0.997692	0.993173	0.998186	0.993599	0.999215	0.998107	0.993488	0.991476	0.998899	0.994599	0.997621	0.998998	0.994015	0.989609	0.998662	0.992544	0.99313
BP8_Feb	0.998034	0.99665	0.999796	0.99782	0.997176	0.999833	0.993306	0.997041	0.99978	0.993507	0.9986	0.999957	0.998269	0.99589	0.99992	0.994851	0.998256	0.999778	0.999145	0.99676	0.999983	0.998615	0.996756	1	0.998761	0.997344	0.999981	0.994776	0.99496	0.999953	0.99532	0.996372	0.999857	0.998934	0.999649	0.999443	0.998313	0.999647	0.999414	0.998132	0.999246	0.999715	0.999432	0.999166	0.999542	0.997478	0.999408	0.999108	0.998768
BP9_Dec	0.999624	0.996777	0.999099	0.998689	0.996528	0.998755	0.99401	0.996518	0.998796	0.994168	0.99758	0.998899	0.999276	0.995109	0.998747	0.995581	0.997418	0.998499	0.999189	0.995908	0.99864	0.999888	0.995933	0.998761	1	0.996397	0.99868	0.99629	0.994859	0.999019	0.996431	0.996142	0.99905	0.999001	0.998965	0.998235	0.998389	0.999087	0.998212	0.998486	0.998739	0.998478	0.999475	0.998693	0.998231	0.997503	0.998855	0.997644	0.998975
BP9_Jan	0.99737	0.999667	0.998165	0.992016	0.99991	0.998225	0.983343	0.999888	0.998569	0.998296	0.999654	0.997877	0.998355	0.999813	0.996449	0.987456	0.999396	0.995723	0.998677	0.999956	0.997301	0.99721	0.999946	0.997344	0.996397	1	0.997205	0.986932	0.999502	0.997514	0.987735	0.999769	0.998168	0.993879	0.998521	0.994406	0.99938	0.998471	0.994314	0.992271	0.999154	0.995348	0.998016	0.999238	0.994851	0.990519	0.998947	0.993499	0.99385
BP9_Feb	0.997897	0.996467	0.999782	0.997763	0.997068	0.999842	0.993309	0.996863	0.999747	0.9932	0.998452	0.999922	0.998132	0.995714	0.999919	0.994702	0.998082	0.999753	0.999012	0.99658	0.999986	0.99851	0.996577	0.999981	0.99868	0.997205	1	0.994694	0.994787	0.999948	0.995218	0.996218	0.999824	0.99887	0.999532	0.999461	0.998121	0.999533	0.999456	0.99806	0.999107	0.999731	0.999292	0.999032	0.999614	0.997422	0.999275	0.999209	0.998684
BP10_Dec	0.994147	0.987375	0.99395	0.999157	0.987164	0.993544	0.999177	0.987202	0.993268	0.983973	0.990292	0.994346	0.993383	0.984578	0.995684	0.999514	0.990556	0.996281	0.993743	0.985992	0.994575	0.995055	0.985907	0.994776	0.99629	0.986932	0.994694	1	0.983402	0.994718	0.999937	0.986182	0.993963	0.998182	0.993574	0.99686	0.991222	0.993998	0.996828	0.999016	0.99248	0.996313	0.99505	0.99223	0.99635	0.999178	0.99299	0.996716	0.998509
BP10_Jan	0.996606	0.999614	0.99637	0.989063	0.999561	0.996321	0.978845	0.999545	0.996787	0.998924	0.998529	0.995738	0.99754	0.999788	0.993795	0.983727	0.998324	0.992802	0.997344	0.999664	0.994911	0.996005	0.999645	0.99496	0.994859	0.999502	0.994787	0.983402	1	0.995349	0.984149	0.999817	0.996282	0.990985	0.996793	0.991203	0.998641	0.996737	0.991102	0.989155	0.997818	0.99238	0.996363	0.997972	0.991788	0.986887	0.99746	0.990079	0.990996
BP10_Feb	0.998443	0.996974	0.999902	0.99783	0.997414	0.999903	0.993111	0.997232	0.999842	0.99392	0.99867	0.999962	0.998597	0.99613	0.999862	0.994632	0.998313	0.99964	0.999261	0.996941	0.99995	0.998915	0.996934	0.999953	0.999019	0.997514	0.999948	0.994718	0.995349	1	0.995206	0.996698	0.999935	0.998894	0.999675	0.999309	0.998535	0.999671	0.99929	0.998068	0.999322	0.999611	0.999524	0.999259	0.99945	0.99733	0.999458	0.998978	0.998719
BP11_Dec	0.994331	0.988007	0.994415	0.999197	0.987901	0.994086	0.999015	0.987939	0.993827	0.98485	0.991094	0.994889	0.993759	0.985465	0.996163	0.999759	0.991397	0.996792	0.994258	0.986833	0.995135	0.995221	0.986715	0.99532	0.996431	0.987735	0.995218	0.999937	0.984149	0.995206	1	0.986936	0.994461	0.998393	0.994108	0.99726	0.991836	0.994525	0.997204	0.999159	0.993063	0.996749	0.995508	0.992808	0.996754	0.999337	0.99356	0.997104	0.998743
BP11_Jan	0.997511	0.99979	0.997518	0.991171	0.999856	0.99751	0.981883	0.99977	0.99787	0.999061	0.999279	0.997016	0.998437	0.999858	0.995387	0.986685	0.999194	0.994576	0.998382	0.999828	0.996346	0.997024	0.999748	0.996372	0.996142	0.999769	0.996218	0.986182	0.999817	0.996698	0.986936	1	0.997436	0.992882	0.997815	0.993132	0.99932	0.997821	0.993026	0.991315	0.998666	0.994154	0.997573	0.998775	0.99366	0.989299	0.998384	0.992174	0.992972
BP11_Feb	0.998717	0.997743	0.999971	0.997395	0.998077	0.999942	0.99212	0.997959	0.999958	0.994813	0.999074	0.999959	0.998929	0.99694	0.999663	0.99386	0.998699	0.999346	0.999504	0.997676	0.999827	0.999106	0.997692	0.999857	0.99905	0.998168	0.999824	0.993963	0.996282	0.999935	0.994461	0.997436	1	0.998545	0.999859	0.998898	0.998988	0.999837	0.998867	0.997615	0.999639	0.999287	0.999656	0.999602	0.99906	0.996707	0.999726	0.998441	0.998378
BP12_Dec	0.997657	0.993733	0.998461	0.999748	0.993796	0.998233	0.997305	0.993847	0.998126	0.990075	0.995966	0.998736	0.997245	0.991916	0.999314	0.997699	0.995708	0.999454	0.997859	0.993131	0.9988	0.998441	0.993173	0.998934	0.999001	0.993879	0.99887	0.998182	0.990985	0.998894	0.998393	0.992882	0.998545	1	0.998299	0.999605	0.996335	0.998406	0.999576	0.999829	0.997498	0.999504	0.998697	0.997347	0.99935	0.999565	0.997827	0.999252	0.999917
BP12_Jan	0.998791	0.998204	0.999821	0.997102	0.998391	0.999729	0.991479	0.998465	0.999868	0.995408	0.999315	0.999803	0.99903	0.997401	0.999362	0.993596	0.998996	0.999067	0.999688	0.998152	0.999548	0.999137	0.998186	0.999649	0.998965	0.998521	0.999532	0.993574	0.996793	0.999675	0.994108	0.997815	0.999859	0.998299	1	0.998483	0.999283	0.999969	0.998405	0.997368	0.999878	0.998912	0.999765	0.999843	0.99857	0.996314	0.999937	0.997799	0.998186
BP12_Feb	0.996757	0.993683	0.998814	0.998909	0.994243	0.998803	0.996345	0.994103	0.998591	0.989712	0.996407	0.999162	0.996643	0.992394	0.999761	0.996706	0.996042	0.999876	0.997722	0.993592	0.999411	0.997671	0.993599	0.999443	0.998235	0.994406	0.999461	0.99686	0.991203	0.999309	0.99726	0.993132	0.998898	0.999605	0.998483	1	0.996179	0.998513	0.999989	0.999238	0.997621	0.999952	0.998459	0.997469	0.999917	0.999054	0.997949	0.999879	0.999416
BP13_Dec	0.999098	0.999484	0.998968	0.995088	0.999371	0.998857	0.987732	0.999432	0.999149	0.998247	0.999709	0.998752	0.999622	0.998952	0.997716	0.991518	0.999622	0.997223	0.999626	0.999265	0.998219	0.998873	0.999215	0.998313	0.998389	0.99938	0.998121	0.991222	0.998641	0.998535	0.991836	0.99932	0.998988	0.996335	0.999283	0.996179	1	0.999333	0.996062	0.995196	0.999696	0.996871	0.999357	0.99972	0.996365	0.99371	0.999587	0.995263	0.996427
BP13_Jan	0.998885	0.998221	0.999812	0.997323	0.998397	0.999725	0.991775	0.998453	0.999858	0.995574	0.999347	0.999801	0.999188	0.99738	0.999379	0.994087	0.999114	0.999109	0.999791	0.998092	0.999539	0.999219	0.998107	0.999647	0.999087	0.998471	0.999533	0.993998	0.996737	0.999671	0.994525	0.997821	0.999837	0.998406	0.999969	0.998513	0.999333	1	0.998443	0.997558	0.999886	0.998931	0.999867	0.99985	0.998612	0.996511	0.99995	0.997857	0.998378
BP13_Feb	0.996704	0.993584	0.998793	0.998898	0.99417	0.998789	0.996366	0.993996	0.998559	0.98952	0.996297	0.999129	0.996581	0.992277	0.999743	0.996597	0.995907	0.999837	0.997636	0.993472	0.999389	0.99764	0.993488	0.999414	0.998212	0.994314	0.999456	0.996828	0.991102	0.99929	0.997204	0.993026	0.998867	0.999576	0.998405	0.999989	0.996062	0.998443	1	0.999199	0.997534	0.999943	0.998375	0.997387	0.999936	0.999026	0.997867	0.999912	0.999376
BP14_Dec	0.9969	0.992314	0.997572	0.999912	0.992316	0.99729	0.998237	0.992381	0.997134	0.988546	0.99473	0.997863	0.996412	0.990181	0.998681	0.998574	0.994626	0.998947	0.997056	0.991473	0.997968	0.997742	0.991476	0.998132	0.998486	0.992271	0.99806	0.999016	0.989155	0.998068	0.999159	0.991315	0.997615	0.999829	0.997368	0.999238	0.995196	0.997558	0.999199	1	0.99647	0.998997	0.99803	0.99629	0.998926	0.999825	0.996852	0.998942	0.999887
BP14_Jan	0.998902	0.998965	0.999625	0.996241	0.999086	0.999542	0.989824	0.999159	0.999752	0.996694	0.999696	0.999516	0.999332	0.998322	0.998807	0.992656	0.999473	0.998417	0.999821	0.99889	0.99914	0.999067	0.998899	0.999246	0.998739	0.999154	0.999107	0.99248	0.997818	0.999322	0.993063	0.998666	0.999639	0.997498	0.999878	0.997621	0.999696	0.999886	0.997534	0.99647	1	0.998177	0.999703	0.999995	0.997788	0.995198	0.999986	0.996848	0.997481
BP14_Feb	0.997216	0.994624	0.999211	0.998677	0.995184	0.999218	0.995549	0.995033	0.999046	0.990848	0.997121	0.999502	0.997191	0.993486	0.999919	0.996193	0.996745	0.99995	0.998205	0.994591	0.999692	0.998035	0.994599	0.999715	0.998478	0.995348	0.999731	0.996313	0.99238	0.999611	0.996749	0.994154	0.999287	0.999504	0.998912	0.999952	0.996871	0.998931	0.999943	0.998997	0.998177	1	0.998818	0.998048	0.999933	0.998683	0.998458	0.999784	0.99931
BP15_Dec	0.999302	0.998053	0.999634	0.997904	0.998031	0.999478	0.992604	0.998093	0.999608	0.99578	0.999095	0.999608	0.999525	0.996971	0.999247	0.995113	0.998991	0.999022	0.999845	0.997643	0.999309	0.999526	0.997621	0.999432	0.999475	0.998016	0.999292	0.99505	0.996363	0.999524	0.995508	0.997573	0.999656	0.998697	0.999765	0.998459	0.999357	0.999867	0.998375	0.99803	0.999703	0.998818	1	0.999657	0.998491	0.99701	0.999775	0.997783	0.998781
BP15_Jan	0.998906	0.999077	0.999594	0.996078	0.999185	0.999509	0.989531	0.999252	0.999727	0.996813	0.999714	0.999459	0.999353	0.99844	0.998708	0.992377	0.999479	0.998283	0.999803	0.998982	0.99906	0.999057	0.998998	0.999166	0.998693	0.999238	0.999032	0.99223	0.997972	0.999259	0.992808	0.998775	0.999602	0.997347	0.999843	0.997469	0.99972	0.99985	0.997387	0.99629	0.999995	0.998048	0.999657	1	0.997657	0.994979	0.99997	0.996689	0.997329
BP15_Feb	0.996837	0.99409	0.999041	0.998596	0.994783	0.999075	0.995707	0.994519	0.998822	0.990106	0.996692	0.999282	0.996813	0.992915	0.999803	0.996191	0.996336	0.999829	0.997893	0.994027	0.999554	0.997706	0.994015	0.999542	0.998231	0.994851	0.999614	0.99635	0.991788	0.99945	0.996754	0.99366	0.99906	0.99935	0.99857	0.999917	0.996365	0.998612	0.999936	0.998926	0.997788	0.999933	0.998491	0.997657	1	0.998624	0.998085	0.999898	0.999172
BP16_Dec	0.99554	0.990358	0.996578	0.999708	0.99045	0.996352	0.99891	0.990505	0.99613	0.986387	0.993353	0.99709	0.995036	0.988185	0.99819	0.998782	0.993197	0.9986	0.9958	0.989599	0.997324	0.996567	0.989609	0.997478	0.997503	0.990519	0.997422	0.999178	0.986887	0.99733	0.999337	0.989299	0.996707	0.999565	0.996314	0.999054	0.99371	0.996511	0.999026	0.999825	0.995198	0.998683	0.99701	0.994979	0.998624	1	0.995666	0.998876	0.999585
BP16_Jan	0.998887	0.998725	0.9997	0.996617	0.998864	0.999618	0.990499	0.998943	0.999808	0.996318	0.999603	0.999638	0.999282	0.998023	0.999026	0.993144	0.999369	0.99868	0.999824	0.998645	0.999298	0.999121	0.998662	0.999408	0.998855	0.998947	0.999275	0.99299	0.99746	0.999458	0.99356	0.998384	0.999726	0.997827	0.999937	0.997949	0.999587	0.99995	0.997867	0.996852	0.999986	0.998458	0.999775	0.99997	0.998085	0.995666	1	0.997207	0.997803
BP16_Feb	0.995947	0.992618	0.998396	0.998604	0.993403	0.998464	0.996427	0.993077	0.998124	0.98846	0.995643	0.998748	0.995869	0.991372	0.999509	0.996557	0.99528	0.999638	0.99702	0.992572	0.999141	0.996942	0.992544	0.999108	0.997644	0.993499	0.999209	0.996716	0.990079	0.998978	0.997104	0.992174	0.998441	0.999252	0.997799	0.999879	0.995263	0.997857	0.999912	0.998942	0.996848	0.999784	0.997783	0.996689	0.999898	0.998876	0.997207	1	0.999055
BP17_Dec	0.997674	0.993846	0.998314	0.999803	0.993865	0.998091	0.997356	0.993923	0.998	0.990503	0.996046	0.998592	0.997414	0.991997	0.999156	0.998237	0.995947	0.999331	0.997971	0.993132	0.998614	0.998392	0.99313	0.998768	0.998975	0.99385	0.998684	0.998509	0.990996	0.998719	0.998743	0.992972	0.998378	0.999917	0.998186	0.999416	0.996427	0.998378	0.999376	0.999887	0.997481	0.99931	0.998781	0.997329	0.999172	0.999585	0.997803	0.999055	1
BP17_Jan	0.998957	0.998552	0.999843	0.996845	0.998774	0.999782	0.990878	0.998758	0.999909	0.996092	0.999539	0.999762	0.999303	0.99785	0.999218	0.993387	0.999298	0.998874	0.999826	0.998478	0.999493	0.999199	0.998478	0.999566	0.999	0.99883	0.999472	0.993296	0.997289	0.999641	0.993841	0.998281	0.999848	0.99802	0.999941	0.998206	0.999516	0.999958	0.998144	0.997058	0.999943	0.998694	0.999796	0.999924	0.998384	0.995916	0.999969	0.99757	0.99797
BP17_Feb	0.996066	0.993509	0.998684	0.997439	0.994545	0.99887	0.994264	0.993931	0.998454	0.989733	0.996268	0.99883	0.996193	0.992671	0.999325	0.994902	0.995908	0.999248	0.997205	0.993622	0.999262	0.996849	0.993528	0.999107	0.997425	0.994525	0.999301	0.994998	0.991531	0.999109	0.995446	0.993452	0.998638	0.998324	0.9978	0.999329	0.995733	0.997845	0.999404	0.997761	0.997063	0.999413	0.997661	0.996951	0.999646	0.997455	0.997328	0.999629	0.998099
BP18_Dec	0.998278	0.995047	0.998865	0.999583	0.995031	0.998646	0.99651	0.995092	0.998601	0.991791	0.996909	0.999051	0.998094	0.99331	0.999413	0.997571	0.99676	0.99946	0.998575	0.994348	0.998986	0.998882	0.994357	0.999135	0.999302	0.994998	0.999047	0.997857	0.992431	0.999138	0.998119	0.994207	0.998916	0.99986	0.998774	0.999434	0.99728	0.998929	0.99939	0.99968	0.998197	0.999432	0.999258	0.998074	0.999261	0.999208	0.998462	0.999006	0.999924
BP18_Jan	0.998922	0.998512	0.999791	0.996897	0.998714	0.99973	0.990979	0.998733	0.999874	0.996136	0.999556	0.999748	0.999292	0.997818	0.999212	0.9936	0.999348	0.998906	0.99984	0.998453	0.999473	0.999162	0.998446	0.999558	0.998976	0.998792	0.999444	0.993429	0.997212	0.999609	0.993995	0.99823	0.999812	0.998063	0.999944	0.998217	0.999531	0.999972	0.998143	0.997128	0.999949	0.998695	0.999827	0.999922	0.998357	0.99601	0.999979	0.997551	0.998039
BP18_Feb	0.997434	0.995025	0.999369	0.998607	0.995585	0.999382	0.99525	0.995408	0.999216	0.991334	0.99739	0.999614	0.99746	0.993924	0.999959	0.996017	0.997023	0.999941	0.998412	0.99497	0.999775	0.99821	0.994975	0.999793	0.998607	0.995712	0.999817	0.99614	0.992864	0.999716	0.996575	0.99458	0.999428	0.999446	0.99905	0.9999	0.997143	0.999078	0.999899	0.998905	0.998381	0.999987	0.998961	0.998265	0.999927	0.998521	0.99864	0.999734	0.999269
BP19_Dec	0.995521	0.990738	0.996822	0.999648	0.990925	0.996627	0.998725	0.990988	0.996415	0.986665	0.993744	0.997321	0.99514	0.988659	0.998387	0.99876	0.993618	0.998794	0.996081	0.990065	0.997552	0.996588	0.990071	0.997714	0.997493	0.990966	0.99766	0.999018	0.987313	0.997515	0.999222	0.9897	0.996923	0.999574	0.996601	0.999198	0.993944	0.996805	0.999167	0.999843	0.995525	0.99885	0.997208	0.99531	0.998822	0.999949	0.995983	0.999021	0.999634
BP19_Jan	0.998873	0.998453	0.999835	0.99698	0.998649	0.99976	0.991178	0.998679	0.999898	0.99582	0.999465	0.999782	0.999211	0.997684	0.999285	0.99352	0.999197	0.998953	0.99979	0.998354	0.999503	0.999181	0.998373	0.999597	0.998984	0.998717	0.999494	0.993448	0.997088	0.999647	0.993987	0.998094	0.999852	0.998143	0.999974	0.998322	0.999421	0.999983	0.998255	0.997215	0.999934	0.998784	0.999805	0.999911	0.998467	0.996106	0.999975	0.997666	0.998089
BP19_Feb	0.997615	0.995395	0.999474	0.998543	0.995904	0.999474	0.994987	0.995774	0.999348	0.991766	0.997648	0.999711	0.997659	0.994317	0.999983	0.995854	0.997273	0.999944	0.998595	0.995347	0.999825	0.99836	0.995362	0.999859	0.998695	0.99605	0.999863	0.995963	0.993289	0.999781	0.996412	0.994933	0.999542	0.99943	0.999231	0.999851	0.997419	0.99925	0.99984	0.998845	0.998607	0.999968	0.999116	0.998497	0.999866	0.99841	0.998851	0.999616	0.999255
SW_Dec	0.996336	0.999548	0.996465	0.989147	0.99957	0.996472	0.979089	0.999642	0.996972	0.998904	0.998807	0.996007	0.997401	0.999901	0.994104	0.98408	0.998591	0.993212	0.997449	0.999837	0.995213	0.995844	0.999822	0.995275	0.994719	0.999663	0.995061	0.983483	0.999894	0.995549	0.984344	0.99977	0.996458	0.991216	0.997045	0.991571	0.998724	0.99696	0.991436	0.98935	0.998011	0.992723	0.996506	0.998143	0.992061	0.987218	0.99768	0.990394	0.991209
SW_Jan	0.999066	0.998967	0.999614	0.996442	0.998962	0.999457	0.990132	0.999049	0.999669	0.996324	0.999414	0.999419	0.999384	0.998061	0.998739	0.992462	0.999101	0.998258	0.999742	0.99865	0.998984	0.999309	0.998716	0.999114	0.998937	0.998953	0.999	0.992604	0.997691	0.999252	0.993075	0.998476	0.999603	0.997573	0.999809	0.997568	0.999531	0.999809	0.997507	0.996576	0.999901	0.998108	0.999652	0.999917	0.997755	0.995257	0.999892	0.996794	0.99752
SW_Feb	0.998675	0.998189	0.999955	0.996728	0.998578	0.999942	0.990934	0.998411	0.999968	0.995306	0.99927	0.999824	0.998969	0.997501	0.999374	0.992919	0.998908	0.998962	0.999546	0.998151	0.999656	0.999003	0.99816	0.99967	0.998844	0.998601	0.999658	0.993009	0.996955	0.999784	0.993523	0.997974	0.999928	0.997968	0.999812	0.99842	0.999124	0.999788	0.998401	0.996949	0.999715	0.998898	0.999526	0.999705	0.998705	0.995858	0.999755	0.997969	0.997809
[truncated: 13 more columns]
